# Supplementary material for: Telomeric Repeat-Containing RNA (TERRA): A Review of the Literature and First Assessment in Cutaneous T-Cell Lymphomas
Source: Genes (Basel). 2022 Mar 18;13(3):539. doi: 10.3390/genes13030539 (PMC8953746; doi:10.3390/genes13030539)
Supplement: Supplementary file 1 [file genes-13-00539-s001.zip]

Archive with 1 entries (1 files):
- genes-1623893-supplementary.pdf
